# Supplementary material for: Mode of Antibacterial Action of Tomatidine C3-Diastereoisomers
Source: Molecules. 2024 Jan 10;29(2):343. doi: 10.3390/molecules29020343 (PMC10821064; doi:10.3390/molecules29020343)
Supplement: Supplementary file 1 [file molecules-29-00343-s001.zip]

Archive with 1 entries (1 files):
- molecules-2734258-supplementary.pdf
